# Supplementary material for: Poly(A)-seq: A method for direct sequencing and analysis of the transcriptomic poly(A)-tails
Source: PLoS One. 2020 Jun 16;15(6):e0234696. doi: 10.1371/journal.pone.0234696 (PMC7297374; doi:10.1371/journal.pone.0234696)
Supplement: S1 Table — (XLSX) [file pone.0234696.s001.xlsx]

## Sheet: Sheet1
Supplymentary table S1：our data of reads & mapping statistic
Sample	input data	total mapped reads	uniq mapped reads	multiple mapped reads	5'UTR	3'UTR	CDS	Nc_exon	Introns	Intergenic	Antisense
HeLa_B1_R1	19830949	12179777(61.42%)	10603573(87.06%)	1576204(12.94%)	19613(0.18%)	7155081(67.48%)	2196233(20.71%)	476041(4.49%)	128518(1.21%)	351260(3.31%)	276824(2.61%)
HeLa_B1_R1_Large	10485336	6280397(59.9%)	5517039(87.85%)	763358(12.15%)	10443(0.19%)	3809914(69.06%)	1086508(19.69%)	234473(4.25%)	68375(1.24%)	173214(3.14%)	134108(2.43%)
HeLa_B1_R1_Small	9345613	5900220(63.13%)	5113486(86.67%)	786734(13.33%)	9163(0.18%)	3346424(65.44%)	1132109(22.14%)	244750(4.79%)	60149(1.18%)	178476(3.49%)	142411(2.79%)
HeLa_B2_R1	17374318	12497829(71.93%)	10981672(87.87%)	1516157(12.13%)	15376(0.14%)	8912250(81.16%)	1334685(12.15%)	214871(1.96%)	109150(0.99%)	252958(2.30%)	142379(1.30%)
HeLa_B1_R2	20898347	12737972(60.95%)	11125706(87.34%)	1612266(12.66%)	20592(0.19%)	7692969(69.15%)	2148700(19.31%)	526069(4.73%)	129296(1.16%)	348724(3.13%)	259353(2.33%)
HeLa_B1_R2_Large	11113296	6512141(58.6%)	5746602(88.24%)	765539(11.76%)	10760(0.19%)	4074139(70.90%)	1041348(18.12%)	250649(4.36%)	69724(1.21%)	172712(3.01%)	127266(2.21%)
HeLa_B1_R2_Small	9785051	6225846(63.63%)	5378275(86.39%)	847571(13.61%)	9844(0.18%)	3620197(67.31%)	1104119(20.53%)	275351(5.12%)	59553(1.11%)	176077(3.27%)	133130(2.48%)
HeLa_B2_R2	13062375	9070744(69.44%)	8086206(89.15%)	984538(10.85%)	10865(0.13%)	6654155(82.29%)	953442(11.79%)	140957(1.74%)	76719(0.95%)	172961(2.14%)	77105(0.95%)
HCT116_B2_R1	14844891	10828579(72.94%)	9473392(87.49%)	1355187(12.51%)	11202(0.12%)	7182670(75.82%)	1492715(15.76%)	223183(2.36%)	71333(0.75%)	343265(3.62%)	149021(1.57%)
HCT116_B2_R2	18408526	12773714(69.39%)	11313345(88.57%)	1460369(11.43%)	12857(0.11%)	8732520(77.19%)	1785864(15.79%)	219661(1.94%)	83314(0.74%)	332070(2.94%)	147055(1.30%)
HEK293T_B2_R1	19256280	14250094(74.0%)	12297604(86.3%)	1952490(13.7%)	16383(0.13%)	9845106(80.06%)	1626254(13.22%)	233372(1.90%)	109822(0.89%)	290199(2.36%)	176465(1.43%)
HEK293T_B2_R2	20432749	14045690(68.74%)	12395293(88.25%)	1650397(11.75%)	16076(0.13%)	9978982(80.51%)	1720976(13.88%)	185439(1.50%)	115460(0.93%)	263147(2.12%)	115210(0.93%)
