# Supplementary material for: Poly(A)-seq: A method for direct sequencing and analysis of the transcriptomic poly(A)-tails
Source: PLoS One. 2020 Jun 16;15(6):e0234696. doi: 10.1371/journal.pone.0234696 (PMC7297374; doi:10.1371/journal.pone.0234696)
Supplement: S2 Table — (XLSX) [file pone.0234696.s002.xlsx]

## Sheet: Sheet1
Supplymentary table S2：download data of reads & mapping statistic
Sample	input data	total mapped reads	uniq mapped reads	multiple mapped reads	5'UTR	3'UTR	CDS	Nc_exon	Introns	Intergenic	Antisense
PALseq-1	20493536	5322818(25.97%)	4611943(86.64%)	710875(13.36%)	16244(0.35%)	3482151(75.50%)	268562(5.82%)	246566(5.35%)	347922(7.54%)	120492(2.61%)	130004(2.82%)
PALseq-2	10637761	3217083(30.24%)	2515325(78.19%)	701758(21.81%)	19082(0.75%)	1771026(69.77%)	183736(7.24%)	183343(7.22%)	164529(6.48%)	135487(5.34%)	81032(3.19%)
PALseq-3	8102520	2980233(36.78%)	2538239(85.17%)	441994(14.83%)	49343(1.96%)	1968207(78.25%)	79139(3.15%)	187653(7.46%)	125101(4.97%)	43305(1.72%)	62574(2.49%)
TAIL-seq NIH3T3	5260610	2957700(56.22%)	2679844(90.61%)	277856(9.39%)	30596(1.14%)	530861(19.81%)	608105(22.69%)	578189(21.58%)	745788(27.83%)	97907(3.65%)	88395(3.30%)
TAIL-seq HeLa	8372503	2645413(31.6%)	2410571(91.12%)	234842(8.88%)	41560(1.72%)	391782(16.25%)	840354(34.86%)	423167(17.55%)	549302(22.79%)	82096(3.41%)	82307(3.41%)
PAT-seq WT 1	5591021	5407018(96.71%)	2098402(38.81%)	3308616(61.19%)	0(0.00%)	0(0.00%)	155572(7.41%)	199085(9.49%)	125947(6.00%)	1583932(75.48%)	33864(1.61%)
PAT-seq WT 2	10550556	10201860(96.69%)	6470841(63.43%)	3731019(36.57%)	0(0.00%)	0(0.00%)	307427(4.75%)	522901(8.08%)	450775(6.97%)	5095493(78.75%)	94243(1.46%)
PAT-seq △ ccr4 1	10771158	10374298(96.32%)	5872095(56.6%)	4502203(43.4%)	0(0.00%)	0(0.00%)	346854(5.91%)	542336(9.24%)	345549(5.88%)	4553006(77.54%)	84347(1.44%)
PAT-seq △ ccr4 2	9271467	8851671(95.47%)	5449738(61.57%)	3401933(38.43%)	0(0.00%)	0(0.00%)	298951(5.49%)	472360(8.67%)	349350(6.41%)	4250897(78.00%)	78178(1.43%)
PAT-seq △ ccr4 3	7228989	6930221(95.87%)	3650262(52.67%)	3279959(47.33%)	0(0.00%)	0(0.00%)	252001(6.90%)	331491(9.08%)	178659(4.89%)	2833220(77.62%)	54889(1.50%)
