# Supplementary material for: Poly(A)-seq: A method for direct sequencing and analysis of the transcriptomic poly(A)-tails
Source: PLoS One. 2020 Jun 16;15(6):e0234696. doi: 10.1371/journal.pone.0234696 (PMC7297374; doi:10.1371/journal.pone.0234696)
Supplement: S3 Table — (XLSX) [file pone.0234696.s003.xlsx]

## Sheet: Sheet1
Supplymentary table S3：polyA-containing reads statistic
sample	raw_reads	polyA_reads	rate
PAT-seq WT 1	6555070	2099653	0.3203
PAT-seq WT 2	12800148	5738306	0.4483
PAT-seq △ ccr4 1	14130782	5190694	0.3673
PAT-seq △ ccr4 2	11745462	4668599	0.3975
PAT-seq △ ccr4 3	10271018	3369433	0.3281
TAIL-seq NIH3T3	5777401	514001	0.089
TAIL-seq HeLa	8952930	558280	0.0624
HeLa_B1_R1	23166904	11309914	0.488193
HeLa_B2_R1	22140996	12872500	0.581388
HeLa_B1_R2	23155844	11828224	0.510809
HeLa_B2_R2	15161708	8909701	0.587645
HCT116_B2_R1	18240490	10729274	0.588212
HCT116_B2_R2	21239294	12595030	0.593006
HEK293T_B2_R1	25289349	14671644	0.580151
HEK293T_B2_R2	23421506	13775316	0.588148
