# Supplementary material for: Poly(A)-seq: A method for direct sequencing and analysis of the transcriptomic poly(A)-tails
Source: PLoS One. 2020 Jun 16;15(6):e0234696. doi: 10.1371/journal.pone.0234696 (PMC7297374; doi:10.1371/journal.pone.0234696)
Supplement: S4 Table — (XLSX) [file pone.0234696.s004.xlsx]

## Sheet: S4-A
Supplymentary table S4A：spike in data of reads & mapping statistic
sample	raw_reads	polyA reads	polyA reads_percent	map_spike_in	map_human	platform
HeLa_1	20318509	6356595	0.312848	106466(1.67%)	5474346(86.12%)	HiSeq X Ten
HeLa_2	19452821	7089655	0.364454	30305(0.43%)	6457415(91.08%)
HeLa_1	21084432	11885654	0.563717	81000(0.68%)	8419838(70.84%)	NovaSeq 6000
HeLa_2	23142762	11658931	0.503783	26219(0.22%)	10385586(89.08%)

## Sheet: S4-B
Supplymentary table S4B：Length statistic of polyA that reads mapped spike-in fa with Xten platform
length	HeLa_1.A40	HeLa_1.A120	HeLa_2.A40	HeLa_2.A120
11	6	2	1	0
12	2	1	1	0
13	4	0	1	0
14	4	1	1	1
15	5	0	0	2
16	8	2	1	1
17	4	4	2	0
18	4	3	4	0
19	11	4	0	1
20	7	7	10	0
21	12	3	5	2
22	13	9	1	3
23	30	19	2	7
24	27	22	9	2
25	28	28	7	7
26	32	13	15	7
27	36	26	12	7
28	34	27	10	5
29	56	32	12	8
30	65	26	27	3
31	83	26	22	8
32	121	38	27	14
33	195	34	55	9
34	251	44	74	11
35	422	34	138	10
36	582	52	197	20
37	775	67	255	17
38	983	68	325	27
39	1062	77	341	26
40	1247	74	393	31
41	1251	58	384	25
42	1242	58	407	20
43	1197	59	370	20
44	1163	57	324	25
45	965	75	314	23
46	834	72	255	21
47	757	85	248	37
48	648	93	195	37
49	563	103	176	43
50	455	62	170	27
51	408	85	130	30
52	346	106	127	42
53	301	129	108	39
54	290	94	79	36
55	218	100	80	41
56	212	126	71	52
57	187	120	42	42
58	164	106	43	49
59	176	96	44	47
60	134	110	38	53
61	132	128	36	59
62	108	147	32	58
63	107	143	28	68
64	82	156	23	57
65	84	171	23	74
66	99	150	21	70
67	76	189	24	78
68	55	176	14	64
69	66	164	19	77
70	65	189	17	75
71	58	229	19	87
72	52	253	11	93
73	47	196	16	75
74	26	248	15	87
75	27	277	9	101
76	44	254	14	110
77	26	268	6	104
78	32	286	11	112
79	25	311	10	147
80	27	327	12	136
81	29	319	12	145
82	21	354	6	137
83	29	313	11	108
84	20	421	14	151
85	28	319	10	137
86	22	436	11	155
87	24	351	7	139
88	22	423	9	149
89	25	425	15	129
90	23	408	10	147
91	30	420	8	150
92	20	465	10	153
93	28	494	11	173
94	28	571	5	192
95	36	501	10	168
96	19	559	11	161
97	33	537	7	193
98	25	578	5	188
99	34	866	14	257
100	49	1057	11	329
101	49	1098	13	340
102	54	1194	11	373
103	97	2132	12	580
104	1285	4541	309	1214
105	19	58509	9	14937
106	3	880	4	252
107	25	261	10	53
108	0	16	0	0
109	0	48	0	4
110	0	236	0	43

## Sheet: S4-C
Supplymentary table S4C：Length statistic of polyA that reads mapped spike-in fa with Nova platform
length	HeLa_1.A40	HeLa_1.A120	HeLa_2.A40	HeLa_2.A120
11	15	52	17	13
12	38	56	14	23
13	33	99	12	28
14	38	73	10	28
15	44	60	12	16
16	36	53	9	14
17	29	83	10	25
18	57	90	17	36
19	39	61	12	26
20	41	75	8	16
21	55	59	10	10
22	42	63	10	25
23	63	76	21	22
24	42	83	17	23
25	66	133	17	35
26	41	63	12	21
27	46	47	15	24
28	53	67	19	22
29	61	80	19	21
30	91	71	30	26
31	140	104	33	32
32	155	114	49	25
33	209	102	59	33
34	340	100	115	42
35	386	130	130	34
36	498	106	161	36
37	522	134	183	45
38	654	108	222	27
39	721	90	289	32
40	829	101	303	39
41	784	121	289	51
42	669	99	242	42
43	637	121	225	37
44	627	114	237	40
45	516	112	189	37
46	425	120	165	38
47	378	125	126	42
48	306	137	127	51
49	303	155	110	60
50	237	163	81	59
51	151	145	77	66
52	130	97	46	39
53	149	110	71	43
54	115	115	49	39
55	129	160	35	56
56	99	117	29	48
57	67	140	28	66
58	73	139	21	60
59	48	151	24	61
60	70	180	18	62
61	56	177	24	51
62	42	178	8	52
63	35	149	9	54
64	51	169	18	67
65	58	252	22	125
66	27	245	9	76
67	38	343	14	120
68	34	272	12	95
69	32	192	8	71
70	22	174	3	62
71	24	214	13	76
72	23	220	11	74
73	28	316	11	110
74	18	316	9	90
75	19	284	3	97
76	18	225	4	79
77	23	193	10	65
78	18	191	3	76
79	9	180	8	99
80	11	231	3	75
81	24	273	8	118
82	23	396	5	148
83	12	364	3	129
84	11	356	3	136
85	16	226	5	92
86	11	265	3	86
87	14	292	4	95
88	13	446	4	155
89	6	391	9	150
90	13	555	5	190
91	10	280	3	116
92	8	310	7	107
93	10	316	3	91
94	13	360	3	143
95	11	334	3	116
96	7	469	7	132
97	9	392	4	131
98	8	428	2	135
99	15	635	4	230
100	16	802	6	287
101	9	445	3	179
102	14	481	1	154
103	15	519	4	170
104	15	669	2	247
105	6	1034	0	351
106	4	618	4	197
107	3	523	3	161
108	8	432	2	146
109	10	697	5	235
110	8	1001	4	321
111	4	1045	1	331
112	11	1323	4	393
113	13	1452	5	459
114	16	2288	3	639
115	15	1329	2	384
116	12	1222	2	356
117	7	596	3	202
118	7	613	1	190
119	4	535	1	169
120	9	794	2	252
121	8	1319	2	397
122	12	1253	3	402
123	9	1392	4	387
124	10	914	6	262
125	7	723	0	231
126	11	664	3	191
127	7	470	0	135
128	5	395	3	102
129	10	439	1	127
130	10	771	2	196
131	9	626	4	181
132	9	855	2	231
133	9	722	5	193
134	3	424	2	103
135	4	270	1	68
136	4	193	1	52
137	5	178	0	45
138	5	173	1	32
139	5	151	1	45
140	5	214	0	51
141	6	301	1	69
142	5	273	2	73
143	3	301	1	71
144	8	211	2	53
145	2	198	0	37
146	10	152	2	33
147	3	94	0	21
148	3	60	0	13
149	2	57	0	17
150	3	82	0	11
151	1	79	1	13
152	7	99	0	27
153	8	132	0	35
154	6	108	1	22
155	7	123	0	23
156	4	72	0	18
157	5	89	0	22
158	4	58	1	13
159	2	56	1	10
160	3	45	0	6
161	3	55	0	6
162	5	65	1	12
163	0	81	2	12
164	2	70	2	11
165	4	78	0	10
166	0	36	0	9
167	2	26	0	2
168	0	25	0	7
169	1	14	0	2
170	0	20	0	3
171	2	23	0	2
172	2	12	0	3
173	0	9	0	3
174	5	12	0	0
175	0	15	0	2
176	3	24	1	5
177	0	18	0	4
178	0	11	0	0
179	1	14	0	2
180	1	12	0	1
181	0	7	0	1
182	0	3	1	1
183	1	6	0	0
184	0	7	0	3
185	0	9	0	2
186	1	4	0	0
187	1	7	0	0
188	0	7	0	0
189	0	5	0	0
190	0	3	0	1
191	0	1	0	0
192	1	1	0	0
193	0	0	0	0
194	0	3	0	0
195	0	4	0	0
196	0	1	0	1
197	0	1	0	0
198	0	1	0	0
199	0	2	0	0
200	0	3	0	0
202	0	1	0	0
203	0	2	0	0
204	0	1	0	0
205	0	4	0	2
